# Supplementary material for: Ampliconic Genes on the Great Ape Y Chromosomes: Rapid Evolution of Copy Number but Conservation of Expression Levels
Source: Genome Biol Evol. 2020 May 6;12(6):842–59. doi: 10.1093/gbe/evaa088 (PMC7313670; doi:10.1093/gbe/evaa088)
Supplement: evaa088_Supplementary_Data [file evaa088_supplementary_data.zip]

Archive with 5 entries (5 files):
- Supp_Notes_Tables_Figures_Great_ape_CN_expression-Old.pdf
- Dataset_S1.xlsx
- Dataset_S2.xlsx
- Dataset_S3.fa
- Supp_Notes_Tables_Figures_Great_ape_CN_expression (1).pdf
