# Supplementary material for: Ampliconic Genes on the Great Ape Y Chromosomes: Rapid Evolution of Copy Number but Conservation of Expression Levels
Source: Genome Biol Evol. 2020 May 6;12(6):842–59. doi: 10.1093/gbe/evaa088 (PMC7313670; doi:10.1093/gbe/evaa088)
Supplement: evaa088_Supplementary_Data [file evaa088_supplementary_data.zip › Dataset_S1.xlsx]

## Sheet: Dataset_2_ddPCR_design
DdPCR design. The sequences and annealing temperature sof ddPCR primers used for the evaluation of ampliconic gene copy number across great apes. PCR amplicon sequences have been provided along with their genomic coordinates when available.
Gene	Species	Forward primer 5' to 3'	Reverse primer 5' to 3'	Amplicon sequence	Coordinates for chromosome (starting with chr) or gene annotations (starting with KP)	Annealing temperature
BPY2	Chimpanzee	CCCAGCACTTAGGTAGAGTAGAG	GGTGATGTGACAGCCTCAAAG	CCCAGCACTTAGGTAGAGTAGAGTGACACTCCTCTTTTTCTTTTTTTCCTGGCAATAGTGTGCTTGGTGACATAATCTTTGAGGCTGTCACATCACC	chrY:12607492+12607588, chrY:3969976-3970072	58.6
	Bonobo	CCCAGCACTTAGGTAGAGTAGAG	GGTGATGTGACAGCCTCAAAG	CCCAGCACTTAGGTAGAGTAGAGTGACACTCCTCTTTTTCTTTTTTTCCTGGCAATAGTGTGCTTGGTGACATAATCTTTGAGGCTGTCACATCACC	Y reference not available	58.6
	B. orangutan	CAGGTGAAGTGACTCTTCTGAC	CGACACTGAACCAGTGATAC	CAGGTGAAGTGACTCTTCTGACTAGGTCCAGCATACAAATGAGATTATGCTGTATCACTGGTTCAGTGTCG	Y reference not available	58.6
	S. orangutan	CAGGTGAAGTGACTCTTCTGAC	CGACACTGAACCAGTGATAC	CAGGTGAAGTGACTCTTCTGACTAGGCCCAGCATACAAATGAGATTATGCTGTATCACTGGTTCAGTGTCG	KP141770.1: 531-601	58.6
CDY	Chimpanzee	CTGCCAGCAAGAACGTTAG	GGTGCAAGGGTCTCGATAG	CTGCCAGCAAGAACGTTAGGAGAAAGGCAGCTTCAATTCTCTCCGACACAAAGAATATCGAGATAATAAATTCAACTATCGAGACCCTTGCACC	chrY:13780923+13781016, chrY:5136226+5136319, chrY:768654+768747, chrY:13643496-13643589, chrY:4973421-4973514	58.6
	Bonobo	CTGCCAGCAAGAACGTTAG	GGTGCAAGGGTCTCGATAG	CTGCCAGCAAGAACGTTAGGAGAAAGGCAGCTTCAATTCTCTCTGACACAAAGAATATGGAGATAATAAATTCAACTATCGAGACCCTTGCACC	Y reference not available	58.6
	B. orangutan	CCCAGGAGTTTGAGGTTGAAAG	CCCAAGTGTCATCCTGTTTGTC	CCCAGGAGTTTGAGGTTGAAAGTATTGTTGACAAAAGACAAGATAAAAATGGGAATACAGAGTATTTGATTCGGTGGAAAGGTTAYGACAAACAGGATGACACTTGGG	Y reference not available	58.6
	S. orangutan	CCCAGGAGTTTGAGGTTGAAAG	CCCAAGTGTCATCCTGTTTGTC	CCCAGGAGTTTGAGGTTGAAAGTATTGTTGACAAAAGACAAGATAAAAATGGGAATACACAGTATTTGGTTCAGTGGAAAGGTTATGACAAACAGGATGACACTTGGG	KP141772.1: 334-441; KP141771.1: 289-396	58.6
DAZ	Chimpanzee	CTGCCACCTTTCTTTTCAGG	CCTGGTAATTGTATACATGGAACT	CTGCCACCTTTCTTTTCAGGCATTTCCTGCTTATCCAAATTCAGCAGTTCAGGTCACCACTGGATATCAGTTCCATGTATACAATTACCAGG	chrY:12862307+12862398, chrY:3825001+3825092, chrY:12752503-12752594, chrY:3688548-3688639	58.6
	Bonobo	CTGCCACCTTTCTTTTCAGG	CCTGGTAATTGTATACATGGAACT	CTGCCACCTTTCTTTTCAGGCATTTCCTGCTTATCCAAATTCACCAGTTCAGGTCACCACTGGATATCAGTTGCCTGTATACAATTACCAGG	Y reference not available	58.6
	B. orangutan	TCTACCTCCGAGGGTTCAC	GAGTGGTCAAAGGAGCCAAAG	TCTACCTCCGAGGGTTCACCCGCCCTTGGTTTTCCTTACACCTTCGCCTTTGGCTCCTTTGACCACTC	Y reference not available	60.7
	S. orangutan	TCTACCTCCGAGGGTTCAC	GAGTGGTCAAAGGAGCCAAAG	TCTACCTCCGAGGGTTCACCCGCCCTTGGTTTTCCTTACACCTTCGCCTTTGGCTCCTTTGACCACTC	KP141773.1: 88-155	60.7
HSFY	B. orangutan	TCAGAAGCCTCCACTAGTTCTC	ATTGACCGTAAGTCTGAGTCCC	TCAGAAGCCTCCACTAGTTCTCCAGTGTGTGAACACACCTTCCCTGGGGACTCAGACTTACGGTCAAT	Y reference not available	64
	S. orangutan	TCAGAAGCCTCCACTAGTTCTC	ATTGACCGTAAGTCTGAGTCCC	TCAGAAGCCTCCACTAGTTCTCCAGTGTGTGAACACACCTTCCCTGGGGACTCAGACTTACGGTCAAT	KP141774.1: 175-242	64
PRY	B. orangutan	GGATGCAATATTTTATACTTCTTTGAGAC	CTCCAGAGAAATGAGTCTTTAAGTTCC	GGATGCAATATTTTATACTTCTTTGAGACTATAGGGAGCATGCATTCTGAAATTTCCTTGAACGGAGGGCATGGGGTCAGAAGGAARAAGGAACTTAAAGACTCATTTCTCTGGAG	Y reference not available	60.7
	S. orangutan	GGATGCAATATTTTATACTTCTTTGAGAC	CTCCAGAGAAATGAGTCTTTAAGTTCC	GGATGCAATATTTTATACTTCTTTGAGACTACAGGGAGCATGTGTTCTGAACTTTCCTTGAACAGAAGTCATGGGGCCAGAAGGAAAAAGGAACTTAAAGACTCATTTCTCTGGAG	KP141776.1: 122-237	60.7
RBMY	Chimpanzee	CTTGGGTTTTCAGCACAG	CAGGATGATCTGCTTCTACC	CTTGGGTTTTCAGCACAGTACGTAATAAAATTTTCTCTTTTTAGCTTATTTATATCTAAATATAGATAATTTTTTACCATTTACAGCACAATGGTAGAAGCAGATCATCCTG	chrY:16481999+16482110, chrY:10556523+10556634, chrY:9824877+9824988, chrY:9087999+9088110, chrY:16786936-16787047, chrY:15052829-15052940, chrY:10126608-10126719, chrY:9393044-9393155, chrY:8657574-8657685, chrY:2058703-2058814	58.6
	Bonobo	CTTGGGTTTTCAGCACAG	CAGGATGATCTGCTTCTACC	CTTGGGTTTTCAGCACAGTACGTAATAAAATTTTMTCTTTTTAGCTTATTTATATCTAAATATAGATWWTTTTTKACCATTTRCAGCACAATGGTAGAAGCAGATCATCCT	Y reference not available	58.6
	B. orangutan	GGATGTCTTATGGTGGAAGCAC	CAAACATGCTCACGATCACAATAATG	GGATGTCTTATGGTGGAAGCACCTGCTATGCATATGTTAATAAATGAGACAAATATGGCAGAAGTCGGGAAAGTTACTCGAGCTGTGGTGATTTTCATTATTGTGATCGTGAGCATGTTTG	Y reference not available	58.6
	S. orangutan	GGATGTCTTATGGTGGAAGCAC	CAAACATGCTCACGATCACAATAATG	GGATGTCTTATGGTGGAAGAACCNACCATGAATATAATAATACACAAGATAGATATGGCAGAAGTCGGGAGAGTTACTCGAGCTGTGGTGATTTTTATTATTGTGATCGTGAGCATGTTTG	KP141777.1: 1039-1159	58.6
TSPY	Chimpanzee	TGACTCCCCTCACAGACAATAC	GCCCGCTGAGAAAAGGATATC	TGACTCCCCTCACAGACAATACTGGGAATGGGGCAGGGATTGCGCAGAACAGTTTGTAACACGTGGTAGGAGGAAGTTTAAGGGATCACAAATGGGGAAGGGATATCCTTTTCTCAGCGGGC	chrY:15066862+15066983, chrY:10889882+10890003, chrY:10879027+10879148, chrY:2083491+2083612, chrY:2072729+2072850, chrY:16468814-16468935	58.6
	Bonobo	TGACTCCCCTCACAGACAATAC	GCCCGCTGAGAAAAGGATATC	TGACTCCCCTCACAGACAATACTGGGAATGGGGCAGGGATTGCRCAGAACAGTTTGTAACACGTGGTAGGAGGAAGTTTAAGGGATCACAAATGGGGAAGGGATATCCTTTTCTCAGCGGGC	Y reference not available	58.6
	B. orangutan	CCGTTCAGGTGGAGCTG	GTCTAGGTGGGCCTTGCG	CCGTTCAGGTGGAGCTGGGGCCGGTTAATGCCCAAGCCAGGAAGGCCTTTTCTCGGCAGAGGGAAAAGATGGAGCGGAGGCGCAAGGCCCACCTAGAC	Y reference not available	60.7
	S. orangutan	CCGTTCAGGTGGAGCTG	GTCTAGGTGGGCCTTGCG	CCGTTCAGGTGGAGCTGGGGCCGGTTAATGCCCAAGCCAGGAAGGCCTTTTCTCGGCAGAGGGAAAAGATGGAGCGGAGGCGCAAGGCCCACCTAGAC	KP141780.1: 386-483	60.7
VCY	Chimpanzee	CCAGACGTTGAGCTGCA	CCTTCCTCTTTCCTGCCTCT	CCAGACGTTGAGCTGCAGAAGATGAGTCCAAAGCCGAGAGCCTCGGGACCTCCGGCCAAGGCCGAAGAGGCAGGAAAGAGGAAGG	chrY:21667322+21667406, chrY:21595216-21595300	58.6
XKRY	S. orangutan	GTGTAAGCATCTGGAGAAAATTC	CACTCACCCTCTTTACTCTTTG	GTGTAAGCATCTGGAGAAAATTCMATTAAAAGAATAAAAGTAAGCAGCTGAGGAATTACTATCACTCATGGAGAAGGGTTRGATATTTTCAATAAATGAGTATGCAATATCCATATATACTTTCACAGAACAAAGAGTAAAGAGGGTGAGTG	Y reference not available	56.8
	B. orangutan	GTGTAAGCATCTGGAGAAAATTC	CACTCACCCTCTTTACTCTTTG	GTGTAAGCATCTGGAGAAAATTCAATTAAAAGAATAAAAGTAAGCAGCTGAGGAATTACTATCACTCATGGAGAAGGGTTGGATATTTTCAATAAATGAGTATGCAATATCCATATATACTTTCACAGAACAAAGAGTAAAGAGGGTGAGTG	Y reference not available	56.8
SRY	Chimpanzee	CGAACATGCTGCCGAAGAATTG	GTGTGGCTTTCGTACAGTCATC	CGAACATGCTGCCGAAGAATTGCAGTTTGCTTCCCGCAGATCCCGCTTCGGTACTCTGCAGCGAAGTGCAACTGGACAACAGGTTGTACAGGGATGACTGTACGAAAGCCACAC	chrY:26210795+26210908	58.6
	Bonobo	CGAACATGCTGCCGAAGAATTG	GTGTGGCTTTCGTACAGTCATC	CGAACATGCTGCCGAAGAATTGCAGTTTGCTTCCCGCAGATCCCGCTTCGGTACTCTGCAGCGAAGTGCAACTGGACAACAGGTTGTACAGGGATGACTGTACGAAAGCCACAC	Y reference not available	58.6
	B. orangutan	CGAAACTCAGAGATCAGCAAGC	TCTCTCTATGCATGGCCTGTAG	CGAAACTCAGAGATCAGCAAGCAGCTGGGATACCAGTGGAAAATGCTTACTGAAGCCGAAAAATGGCCATTCTTCCAGGAGGCACAGAAACTACAGGCCATGCATAGAGAGA	Y reference not available	56.8-64
	S. orangutan	CGAAACTCAGAGATCAGCAAGC	TCTCTCTATGCATGGCCTGTAG	CGAAACTCAGAGATCAGCAAGCAGCTGGGATACCAGTGGAAAATGCTTACTGAAGCCGAAAAATGGCCATTCTTCCAGGAGGCACAGAAACTACAGGCCATGCATAGAGAGA	KP141779.1:241-352	56.8-64
RPP30	Chimpanzee	TGAAGAAACCTCGGCCATC	CTCACACTTGGCTTTCTTGG	TGAAGAAACCTCGGCCATCAGAAGGAGATGAAGATTGTCTTCCAGCTTCCAAGAAAGCCAAGTGTGAG	chr10:86876445+86876512	58.6
	Bonobo	TGAAGAAACCTCGGCCATC	CTCACACTTGGCTTTCTTGG	TGAAGAAACCTCGGCCATCAGAAGGAGATGAAGATTGTCTTCCAGCTTCCAAGAAAGCCAAGTGTGAG	chr10:91167859+91167926	58.6
	B. orangutan	GAAACCTCGGCCATCAGAAGAT	AGCCCTCACACTTGGCTTTC	GAAACCTCGGCCATCAGAAGATGAAGATTGTCTTCCAGCTTCCAAGAAAGCCAAGTGTGAGGGCT	Genome not available	56.8-64
	S. orangutan	GAAACCTCGGCCATCAGAAGAT	AGCCCTCACACTTGGCTTTC	GAAACCTCGGCCATCAGAAGATGAAGATTGTCTTCCAGCTTCCAAGAAAGCCAAGTGTGAGGGCT	chr10:89072073+89072137	56.8-64
