# Supplementary material for: Ampliconic Genes on the Great Ape Y Chromosomes: Rapid Evolution of Copy Number but Conservation of Expression Levels
Source: Genome Biol Evol. 2020 May 6;12(6):842–59. doi: 10.1093/gbe/evaa088 (PMC7313670; doi:10.1093/gbe/evaa088)
Supplement: evaa088_Supplementary_Data [file evaa088_supplementary_data.zip › Dataset_S2.xlsx]

## Sheet: Dataset_3_ddPCR_replicates
Summary of all ddPCR replicates (a-e) for each of 52 great ape male samples.
Species	IID	Gene	a	b	c	d	e
S. orangutan	KB4650	BPY2	12.92	13.54	13.68	NA	NA
S. orangutan	KB4650	CDY	35.94	35.66	35.66	NA	NA
S. orangutan	KB4650	RBMY	2.75	2.67	2.99	NA	NA
S. orangutan	KB4650	DAZ	13.95	13.51	14.07	NA	NA
S. orangutan	KB4650	HSFY	6.02	5.98	5.94	NA	NA
S. orangutan	KB4650	PRY	10.86	10.42	10.78	NA	NA
S. orangutan	KB4650	TSPY	31.3	31.62	32.95	NA	NA
S. orangutan	KB4650	XKRY	23.62	23.52	22.44	NA	NA
S. orangutan	KB4661	BPY2	12.4	12.46	12.43	NA	NA
S. orangutan	KB4661	CDY	33.44	32.74	33.31	NA	NA
S. orangutan	KB4661	RBMY	2.63	2.73	2.97	NA	NA
S. orangutan	KB4661	DAZ	11.19	11.87	11.58	NA	NA
S. orangutan	KB4661	PRY	9.43	10.05	10.21	NA	NA
S. orangutan	KB4661	TSPY	21.33	21.11	21.5	NA	NA
S. orangutan	KB4661	HSFY	4.77	5.04	5.04	NA	NA
S. orangutan	KB4661	XKRY	20.66	19.97	20.84	NA	NA
S. orangutan	KB5390	BPY2	13.89	13.29	13.73	NA	NA
S. orangutan	KB5390	CDY	37.67	36.98	38.52	NA	NA
S. orangutan	KB5390	RBMY	2.87	3.06	3	NA	NA
S. orangutan	KB5390	DAZ	11.86	12.5	12.81	NA	NA
S. orangutan	KB5390	PRY	9.92	10.21	10.37	NA	NA
S. orangutan	KB5390	TSPY	22.93	22.96	22.61	NA	NA
S. orangutan	KB5390	HSFY	6.2	6.46	6.75	NA	NA
S. orangutan	KB5390	XKRY	25.64	25.48	25.44	NA	NA
S. orangutan	KB5565	BPY2	13.62	14.07	13.38	NA	NA
S. orangutan	KB5565	CDY	38.43	40.71	39.61	NA	NA
S. orangutan	KB5565	RBMY	3	3.17	3.06	NA	NA
S. orangutan	KB5565	DAZ	11.66	11.63	12.22	NA	NA
S. orangutan	KB5565	PRY	9.37	9.66	9.75	NA	NA
S. orangutan	KB5565	TSPY	13.83	14.1	14.19	NA	NA
S. orangutan	KB5565	HSFY	5.45	5.11	5.21	NA	NA
S. orangutan	KB5565	XKRY	18.15	21.77	23.26	NA	NA
S. orangutan	KB5883	BPY2	24.62	25.64	25.74	NA	NA
S. orangutan	KB5883	CDY	29.04	35.78	38.09	NA	NA
S. orangutan	KB5883	RBMY	2.85	2.78	2.75	NA	NA
S. orangutan	KB5883	DAZ	12.78	13.26	12.88	NA	NA
S. orangutan	KB5883	PRY	10.14	10.31	10.14	NA	NA
S. orangutan	KB5883	TSPY	28.51	29.76	30.38	NA	NA
S. orangutan	KB5883	HSFY	5.33	5.48	5.66	NA	NA
S. orangutan	KB5883	XKRY	21.84	22.25	22.48	NA	NA
B. orangutan	KB13383	BPY2	15.92	15.88	16.22	NA	NA
B. orangutan	KB13383	CDY	48.46	49.5	50.95	NA	NA
B. orangutan	KB13383	DAZ	11.8	11.99	12.34	NA	NA
B. orangutan	KB13383	HSFY	5.68	5.55	5.44	NA	NA
B. orangutan	KB13383	PRY	10.06	10.57	10.25	NA	NA
B. orangutan	KB13383	RBMY	4.12	3.93	4.04	NA	NA
B. orangutan	KB13383	TSPY	43.96	44.02	42.69	NA	NA
B. orangutan	KB13383	XKRY	18.89	19.28	19.54	NA	NA
B. orangutan	KB3042	BPY2	20.9	20.8	21.52	NA	NA
B. orangutan	KB3042	CDY	39.35	40.28	38.3	NA	NA
B. orangutan	KB3042	DAZ	12.59	12.59	12.59	NA	NA
B. orangutan	KB3042	HSFY	4.28	4.46	4.46	NA	NA
B. orangutan	KB3042	PRY	7.47	7.7	7.47	NA	NA
B. orangutan	KB3042	RBMY	4.18	4.24	4.15	NA	NA
B. orangutan	KB3042	TSPY	47.5	47.38	48.23	NA	NA
B. orangutan	KB3042	XKRY	14.67	14.67	15.25	NA	NA
B. orangutan	KB4204	BPY2	13.17	12.47	12.67	NA	NA
B. orangutan	KB4204	CDY	30.49	30.3	29.65	NA	NA
B. orangutan	KB4204	DAZ	9.45	9.82	9.93	NA	NA
B. orangutan	KB4204	HSFY	4.45	4.26	4.37	NA	NA
B. orangutan	KB4204	PRY	6.77	6.66	6.88	NA	NA
B. orangutan	KB4204	RBMY	2.86	2.84	2.79	NA	NA
B. orangutan	KB4204	TSPY	28.38	29.65	29.22	NA	NA
B. orangutan	KB4204	XKRY	14.95	15.04	15.63	NA	NA
B. orangutan	KB5418	BPY2	14.5	15.2	14.79	NA	NA
B. orangutan	KB5418	CDY	34.05	35.83	35.09	NA	NA
B. orangutan	KB5418	DAZ	10.53	10.57	10.47	NA	NA
B. orangutan	KB5418	HSFY	4.94	4.79	4.86	NA	NA
B. orangutan	KB5418	PRY	10.49	9.98	10.53	NA	NA
B. orangutan	KB5418	RBMY	3.49	3.3	3.37	NA	NA
B. orangutan	KB5418	TSPY	32.11	31.6	32.97	NA	NA
B. orangutan	KB5418	XKRY	17.07	16.82	17.62	NA	NA
B. orangutan	KB5419	BPY2	13.82	13.77	13.22	14.27	14.36
B. orangutan	KB5419	CDY	30.25	29.98	29.88	NA	NA
B. orangutan	KB5419	DAZ	9.6	9.73	9.73	NA	NA
B. orangutan	KB5419	HSFY	4.56	4.69	4.88	NA	NA
B. orangutan	KB5419	PRY	8.42	8.49	8.47	NA	NA
B. orangutan	KB5419	RBMY	2.94	2.96	2.99	NA	NA
B. orangutan	KB5419	TSPY	29.88	30.68	30.76	NA	NA
B. orangutan	KB5419	XKRY	14.29	13.62	13.44	NA	NA
B. orangutan	KB6109	BPY2	22.08	21.03	21.51	NA	NA
B. orangutan	KB6109	CDY	45.9	46.44	47.49	NA	NA
B. orangutan	KB6109	DAZ	10.61	10.58	10.76	NA	NA
B. orangutan	KB6109	HSFY	6.08	6.37	6.19	NA	NA
B. orangutan	KB6109	PRY	7.48	8.08	8.38	NA	NA
B. orangutan	KB6109	RBMY	3.96	4.07	4.13	NA	NA
B. orangutan	KB6109	TSPY	35.14	35.51	35.24	NA	NA
B. orangutan	KB6109	XKRY	19.52	20.17	19.75	NA	NA
B. orangutan	KB9002	BPY2	12.79	12.18	13.67	14.16	13.6
B. orangutan	KB9002	CDY	28.49	27.59	31.56	32.13	32.13
B. orangutan	KB9002	DAZ	9.67	9.67	10.1	NA	NA
B. orangutan	KB9002	HSFY	5.55	5.6	5.58	NA	NA
B. orangutan	KB9002	PRY	8.74	8.83	8.79	NA	NA
B. orangutan	KB9002	RBMY	2.64	2.7	2.66	NA	NA
B. orangutan	KB9002	TSPY	28.53	28.83	28.51	NA	NA
B. orangutan	KB9002	XKRY	14.12	14.05	13.81	NA	NA
Bonobo	KB1843	BPY2	1.07	1.12	1.16	NA	NA
Bonobo	KB1843	CDY	3.1	3.05	3.11	NA	NA
Bonobo	KB1843	DAZ	2.14	2.25	2.19	NA	NA
Bonobo	KB1843	RBMY	32.55	31.21	30.8	NA	NA
Bonobo	KB1843	TSPY	51.77	52.49	51.33	NA	NA
Bonobo	KB3841	BPY2	1.16	1.03	0.99	NA	NA
Bonobo	KB3841	CDY	3.09	2.95	2.9	NA	NA
Bonobo	KB3841	DAZ	1.78	1.9	1.9	NA	NA
Bonobo	KB3841	RBMY	29.07	28.2	29.13	NA	NA
Bonobo	KB3841	TSPY	48.15	47.92	48.15	NA	NA
Bonobo	KB4229	BPY2	2.21	2.1	2.13	NA	NA
Bonobo	KB4229	CDY	3.31	3.19	3.24	NA	NA
Bonobo	KB4229	DAZ	2.14	2.09	2.16	NA	NA
Bonobo	KB4229	RBMY	28.95	28.4	27.62	NA	NA
Bonobo	KB4229	TSPY	45.03	44.15	44.73	NA	NA
Bonobo	KB7032	BPY2	1.94	1.86	2.09	NA	NA
Bonobo	KB7032	CDY	3.04	2.86	3.07	NA	NA
Bonobo	KB7032	DAZ	2.04	2.07	2.07	NA	NA
Bonobo	KB7032	RBMY	27.84	28.82	29.1	NA	NA
Bonobo	KB7032	TSPY	51.78	52.82	51.97	NA	NA
Bonobo	KB7781	BPY2	1.13	1.05	1.01	NA	NA
Bonobo	KB7781	CDY	3.11	3.16	2.99	NA	NA
Bonobo	KB7781	DAZ	2.03	2	2.05	NA	NA
Bonobo	KB7781	RBMY	29.2	30.1	29.4	NA	NA
Bonobo	KB7781	TSPY	47.97	48.35	48.91	NA	NA
Bonobo	KB7782	BPY2	0.82	0.81	0.88	NA	NA
Bonobo	KB7782	CDY	2.51	2.38	2.57	NA	NA
Bonobo	KB7782	DAZ	1.58	1.63	1.74	NA	NA
Bonobo	KB7782	RBMY	23.08	23.4	22.92	NA	NA
Bonobo	KB7782	TSPY	39.62	39.52	38.79	NA	NA
Bonobo	KB7998	BPY2	0.97	1	0.96	NA	NA
Bonobo	KB7998	CDY	2.92	3.04	2.82	NA	NA
Bonobo	KB7998	DAZ	1.84	1.87	1.89	NA	NA
Bonobo	KB7998	RBMY	21.4	23.5	22.68	NA	NA
Bonobo	KB7998	TSPY	38.39	36.56	39.33	NA	NA
Chimpanzee	Bandit	BPY2	1.78	1.82	1.86	1.81	1.94
Chimpanzee	Bandit	CDY	4.53	4.64	4.6	NA	NA
Chimpanzee	Bandit	DAZ	3.39	3.52	3.47	NA	NA
Chimpanzee	Bandit	RBMY	6.28	6.23	6.25	NA	NA
Chimpanzee	Bandit	TSPY	11.32	11.71	11.8	NA	NA
Chimpanzee	Bandit	VCY	1.85	1.87	1.92	NA	NA
Chimpanzee	BigDaddy	BPY2	2.14	2.27	2.16	NA	NA
Chimpanzee	BigDaddy	CDY	5.49	5.41	5.52	NA	NA
Chimpanzee	BigDaddy	DAZ	4.58	4.21	4.54	NA	NA
Chimpanzee	BigDaddy	RBMY	12.02	11.65	12.36	NA	NA
Chimpanzee	BigDaddy	TSPY	11.28	11.58	11.77	NA	NA
Chimpanzee	BigDaddy	VCY	2.24	2.24	2.28	NA	NA
Chimpanzee	Conan	BPY2	2.03	2.01	2.06	NA	NA
Chimpanzee	Conan	CDY	5.14	5.2	5.51	NA	NA
Chimpanzee	Conan	DAZ	4.25	4.3	4.34	NA	NA
Chimpanzee	Conan	RBMY	9.62	9.61	9.71	NA	NA
Chimpanzee	Conan	TSPY	17.39	17.85	NA	NA	NA
Chimpanzee	Conan	VCY	2.06	2.05	2.05	NA	NA
Chimpanzee	Moose	BPY2	2.11	2.02	2.02	NA	NA
Chimpanzee	Moose	CDY	5.25	5.2	5.3	NA	NA
Chimpanzee	Moose	DAZ	4.03	4.13	4.11	NA	NA
Chimpanzee	Moose	RBMY	10.48	11.63	11.19	NA	NA
Chimpanzee	Moose	TSPY	25.06	25.4	25.9	NA	NA
Chimpanzee	Moose	VCY	2.16	2.04	2.01	NA	NA
Chimpanzee	Rock	BPY2	1.96	2.03	1.93	NA	NA
Chimpanzee	Rock	CDY	4.8	4.78	5.25	NA	NA
Chimpanzee	Rock	DAZ	3.67	3.8	3.98	NA	NA
Chimpanzee	Rock	RBMY	10.58	11.04	11.38	NA	NA
Chimpanzee	Rock	TSPY	20.85	21.18	20.85	NA	NA
Chimpanzee	Rock	VCY	1.97	1.85	2.14	NA	NA
Chimpanzee	Budda	BPY2	2.1	2.2	2.3	NA	NA
Chimpanzee	Budda	CDY	5.38	5.48	5.71	NA	NA
Chimpanzee	Budda	DAZ	4.31	4.31	4.36	NA	NA
Chimpanzee	Budda	RBMY	9.01	9.46	8.86	NA	NA
Chimpanzee	Budda	TSPY	15.12	16.3	16.12	NA	NA
Chimpanzee	Budda	VCY	1.68	2.23	2.35	NA	NA
Chimpanzee	Neptune	BPY2	2.27	2.35	2.29	NA	NA
Chimpanzee	Neptune	CDY	5.51	5.42	5.56	NA	NA
Chimpanzee	Neptune	DAZ	4.38	4.2	4.34	NA	NA
Chimpanzee	Neptune	RBMY	10.92	11.5	10.15	NA	NA
Chimpanzee	Neptune	TSPY	23.31	23.53	24.18	NA	NA
Chimpanzee	Neptune	VCY	2.16	2.18	2.06	NA	NA
Chimpanzee	Zippy	BPY2	2.24	2.24	2.15	NA	NA
Chimpanzee	Zippy	CDY	5.37	5.56	5.33	NA	NA
Chimpanzee	Zippy	DAZ	4.29	4.36	4.4	NA	NA
Chimpanzee	Zippy	RBMY	11.66	NA	12.7	NA	NA
Chimpanzee	Zippy	TSPY	20.69	22.05	21.78	NA	NA
Chimpanzee	Zippy	VCY	2.22	2.12	1.9	NA	NA
Chimpanzee	Cordova	BPY2	2.04	2.09	1.95	NA	NA
Chimpanzee	Cordova	CDY	4.76	5.19	5	NA	NA
Chimpanzee	Cordova	DAZ	4.19	4	4.08	NA	NA
Chimpanzee	Cordova	RBMY	9.78	10.78	10.81	NA	NA
Chimpanzee	Cordova	TSPY	15	15.38	15.08	NA	NA
Chimpanzee	Cordova	VCY	2.04	2.06	2	NA	NA
Gorilla	KB3781	BPY2	2.11	1.91	1.99	1.94	1.96
Gorilla	KB3781	CDY	8.19	8.35	8.48	8.32	8.28
Gorilla	KB3781	DAZ	1.91	1.97	2.01	1.94	2.02
Gorilla	KB3781	HSFY	5.95	6.04	6.23	6.1	6.2
Gorilla	KB3781	PRY	2.09	1.96	2.04	2.01	1.99
Gorilla	KB3781	RBMY	15.98	16.14	16.16	16.24	16.17
Gorilla	KB3781	TSPY	7.98	8.09	8.26	8.2	7.89
Gorilla	KB3781	XKRY	2.04	1.93	1.91	2.01	2.02
Gorilla	KB10845	BPY2	1.93	2.03	1.94	NA	NA
Gorilla	KB10845	CDY	9.99	10.07	9.41	NA	NA
Gorilla	KB10845	DAZ	2.05	1.94	1.88	NA	NA
Gorilla	KB10845	HSFY	7.94	8.11	7.46	NA	NA
Gorilla	KB10845	PRY	2	2.17	1.94	NA	NA
Gorilla	KB10845	RBMY	13.92	14.06	13.14	NA	NA
Gorilla	KB10845	TSPY	5.96	6.13	5.53	NA	NA
Gorilla	KB10845	XKRY	1.99	2.06	1.99	NA	NA
Gorilla	KB14216	BPY2	1.95	2.05	1.99	NA	NA
Gorilla	KB14216	CDY	6.11	5.86	6.05	NA	NA
Gorilla	KB14216	DAZ	2.13	1.97	2.11	NA	NA
Gorilla	KB14216	HSFY	4.02	3.83	4.05	NA	NA
Gorilla	KB14216	PRY	1.95	1.92	2.02	NA	NA
Gorilla	KB14216	RBMY	16.04	15.42	16.11	NA	NA
Gorilla	KB14216	TSPY	6.11	5.85	6.04	NA	NA
Gorilla	KB14216	XKRY	1.97	1.99	1.99	NA	NA
Gorilla	KB15257	BPY2	2	2.23	2.11	NA	NA
Gorilla	KB15257	CDY	5.93	6.19	6.53	NA	NA
Gorilla	KB15257	DAZ	1.95	2.11	2.14	NA	NA
Gorilla	KB15257	HSFY	3.84	4.2	4.39	NA	NA
Gorilla	KB15257	PRY	1.97	2.11	2.11	NA	NA
Gorilla	KB15257	RBMY	13.76	14.42	15.1	NA	NA
Gorilla	KB15257	TSPY	7.81	8.21	8.6	NA	NA
Gorilla	KB15257	XKRY	2.03	2.06	2.06	NA	NA
Gorilla	KB15813	BPY2	2	1.98	1.94	NA	NA
Gorilla	KB15813	CDY	7.99	7.74	7.98	NA	NA
Gorilla	KB15813	DAZ	2.06	1.94	2.18	NA	NA
Gorilla	KB15813	HSFY	6.04	5.83	6.06	NA	NA
Gorilla	KB15813	PRY	2.01	1.84	2.13	NA	NA
Gorilla	KB15813	RBMY	14.06	13.4	13.93	NA	NA
Gorilla	KB15813	TSPY	8.07	7.58	7.99	NA	NA
Gorilla	KB15813	XKRY	2.06	1.88	2.06	NA	NA
Gorilla	KB3456	BPY2	2.16	2.13	2.23	NA	NA
Gorilla	KB3456	CDY	7.81	7.74	7.88	NA	NA
Gorilla	KB3456	DAZ	2.13	2.18	2.21	NA	NA
Gorilla	KB3456	HSFY	6	5.88	5.91	NA	NA
Gorilla	KB3456	PRY	2.16	2.07	2.01	NA	NA
Gorilla	KB3456	RBMY	16.18	15.57	15.97	NA	NA
Gorilla	KB3456	TSPY	8.02	7.83	7.93	NA	NA
Gorilla	KB3456	XKRY	1.97	2.06	1.95	NA	NA
Gorilla	KB3512	BPY2	1.95	1.96	1.93	NA	NA
Gorilla	KB3512	CDY	6.13	6.09	6.18	NA	NA
Gorilla	KB3512	DAZ	1.93	2.08	2.05	NA	NA
Gorilla	KB3512	HSFY	4	4.11	4.15	NA	NA
Gorilla	KB3512	PRY	2.06	2.14	2.05	NA	NA
Gorilla	KB3512	RBMY	14.04	14.16	14.11	NA	NA
Gorilla	KB3512	TSPY	5.98	5.91	6.11	NA	NA
Gorilla	KB3512	XKRY	2	2.02	2.06	NA	NA
Gorilla	KB4987	BPY2	1.88	2.07	1.93	NA	NA
Gorilla	KB4987	CDY	5.81	6.15	6.01	NA	NA
Gorilla	KB4987	DAZ	1.93	2.03	1.97	NA	NA
Gorilla	KB4987	HSFY	3.85	4.1	4.13	NA	NA
Gorilla	KB4987	PRY	1.92	2.02	1.97	NA	NA
Gorilla	KB4987	RBMY	13.58	14.15	13.96	NA	NA
Gorilla	KB4987	TSPY	5.79	6.28	6.04	NA	NA
Gorilla	KB4987	XKRY	1.92	1.96	2.02	NA	NA
Gorilla	KB4988	BPY2	2.02	2.06	2.04	NA	NA
Gorilla	KB4988	CDY	9.99	10.12	9.49	NA	NA
Gorilla	KB4988	DAZ	2.06	2.01	1.97	NA	NA
Gorilla	KB4988	HSFY	7.93	8.19	7.8	NA	NA
Gorilla	KB4988	PRY	1.93	2.02	2.03	NA	NA
Gorilla	KB4988	RBMY	13.85	14.38	13.32	NA	NA
Gorilla	KB4988	TSPY	5.94	6.19	5.87	NA	NA
Gorilla	KB4988	XKRY	1.97	1.95	1.95	NA	NA
Gorilla	KB4989	BPY2	1.92	2.01	2.11	1.98	NA
Gorilla	KB4989	CDY	8.25	8.07	8.07	7.9	NA
Gorilla	KB4989	DAZ	1.91	1.98	2.09	2.1	NA
Gorilla	KB4989	HSFY	5.92	6.05	6.24	6.02	NA
Gorilla	KB4989	PRY	2.04	2.03	2.1	2.02	NA
Gorilla	KB4989	RBMY	11.36	12.21	12.81	11.72	NA
Gorilla	KB4989	TSPY	6.02	5.92	6.43	5.85	NA
Gorilla	KB4989	XKRY	2.01	2.07	2.11	NA	NA
Gorilla	KB5712	BPY2	1.98	1.98	2.09	NA	NA
Gorilla	KB5712	CDY	6.17	5.59	5.97	NA	NA
Gorilla	KB5712	DAZ	1.96	1.92	1.99	NA	NA
Gorilla	KB5712	HSFY	5.02	4.73	5.1	NA	NA
Gorilla	KB5712	PRY	2.09	2.1	2.08	NA	NA
Gorilla	KB5712	RBMY	14.07	13.17	13.94	NA	NA
Gorilla	KB5712	TSPY	5.95	5.67	5.91	NA	NA
Gorilla	KB5712	XKRY	2	1.95	1.9	NA	NA
Gorilla	KB6319	BPY2	2.1	2.08	2.13	NA	NA
Gorilla	KB6319	CDY	5.97	6.08	6.23	NA	NA
Gorilla	KB6319	DAZ	2	2.02	1.98	NA	NA
Gorilla	KB6319	HSFY	4.21	3.98	4.24	NA	NA
Gorilla	KB6319	PRY	2.05	2.23	2.11	NA	NA
Gorilla	KB6319	RBMY	17.92	18	18.25	NA	NA
Gorilla	KB6319	TSPY	8.01	8.1	8.18	NA	NA
Gorilla	KB6319	XKRY	1.93	1.99	2.11	NA	NA
Gorilla	KB7026	BPY2	2.09	2.22	2.07	NA	NA
Gorilla	KB7026	CDY	12	12.36	12.15	NA	NA
Gorilla	KB7026	DAZ	2.15	2.12	1.98	NA	NA
Gorilla	KB7026	HSFY	8.22	8.29	8.07	NA	NA
Gorilla	KB7026	PRY	2.07	2.04	2.09	NA	NA
Gorilla	KB7026	RBMY	14.18	14.4	14.04	NA	NA
Gorilla	KB7026	TSPY	6.01	6.26	5.96	NA	NA
Gorilla	KB7026	XKRY	2.06	2.04	2	NA	NA
Gorilla	KB7801	BPY2	2	2.06	2.03	2.08	NA
Gorilla	KB7801	CDY	8.35	8.04	8.46	8.51	NA
Gorilla	KB7801	DAZ	2.25	2.04	2.09	2.06	NA
Gorilla	KB7801	HSFY	6.29	6.08	6.18	6.35	NA
Gorilla	KB7801	PRY	2.09	2.04	2.2	2.15	NA
Gorilla	KB7801	RBMY	15.02	14.43	14.3	15.05	NA
Gorilla	KB7801	TSPY	8.28	8.03	8.11	8.54	NA
Gorilla	KB7801	XKRY	2.14	1.95	2.09	2.17	NA
Human	7	BPY2	1.32	3.95	4.39	NA	NA
Human	7	XKRY	1.12	2.35	2.38	NA	NA
Human	7	HSFY	1.39	2.24	2.53	NA	NA
Human	7	CDY	3.03	4.84	4.91	NA	NA
Human	7	TSPY	37.63	31.62	27.53	28.64	39.72
Human	7	RBMY	10.52	10.71	10.01	NA	NA
Human	7	PRY	2.19	2.07	2.09	NA	NA
Human	7	VCY	2.37	2.46	2.32	NA	NA
Human	7	DAZ	4.36	4.32	4.25	NA	NA
Human	8	CDY	4.56	4.17	4.88	NA	NA
Human	8	PRY	2.17	2.08	2.39	NA	NA
Human	8	BPY2	3.52	3.31	3.2	NA	NA
Human	8	HSFY	2.2	2.37	2.24	NA	NA
Human	8	VCY	2.34	2.41	2.39	NA	NA
Human	8	TSPY	35.38	35.51	36.28	NA	NA
Human	8	RBMY	10.64	10.78	10.7	NA	NA
Human	8	XKRY	2.2	2.22	2.2	NA	NA
Human	8	DAZ	4.36	4.38	4.36	NA	NA
Human	17	CDY	3.57	4.69	4.93	NA	NA
Human	17	HSFY	2.11	2.38	2.36	NA	NA
Human	17	BPY2	3.08	3.38	3.48	NA	NA
Human	17	XKRY	2.04	2.24	2.14	NA	NA
Human	17	PRY	2.25	2.13	2.06	NA	NA
Human	17	VCY	2.1	2.08	2.24	NA	NA
Human	17	TSPY	32.55	32.96	33.62	NA	NA
Human	17	RBMY	10.54	10.62	10.81	NA	NA
Human	17	DAZ	5.28	5.31	5.21	NA	NA
Human	23	CDY	2.31	4	4.11	NA	NA
Human	23	VCY	1.5	2.37	2.5	NA	NA
Human	23	HSFY	1.22	1.74	1.78	NA	NA
Human	23	BPY2	2.55	2.81	2.93	NA	NA
Human	23	RBMY	4.6	5.02	5.24	NA	NA
Human	23	TSPY	34.5	35.68	35.68	NA	NA
Human	23	DAZ	4.41	4.58	4.54	NA	NA
Human	23	XKRY	1.55	1.54	1.55	NA	NA
Human	23	PRY	2.49	2.49	2.48	NA	NA
Human	42	HSFY	0.99	1.84	1.91	NA	NA
Human	42	BPY2	1.39	1.69	1.95	NA	NA
Human	42	CDY	2.5	3.35	3.38	NA	NA
Human	42	RBMY	6.89	7.77	8.24	NA	NA
Human	42	VCY	2.07	2.05	1.96	NA	NA
Human	42	PRY	1.94	2.02	2.05	NA	NA
Human	42	TSPY	25.53	26.24	26.32	NA	NA
Human	42	DAZ	4.81	4.76	4.87	NA	NA
Human	42	XKRY	1.54	1.53	1.53	NA	NA
Human	46	PRY	0.76	2.33	2.99	NA	NA
Human	46	VCY	0.9	2.65	2.73	NA	NA
Human	46	DAZ	2.35	5.59	5.53	NA	NA
Human	46	CDY	2.87	5.29	5.73	NA	NA
Human	46	HSFY	1.83	2.46	2.54	NA	NA
Human	46	BPY2	3.3	3.68	4.04	NA	NA
Human	46	RBMY	6.29	6.96	7.22	NA	NA
Human	46	XKRY	2.35	2.15	2.1	NA	NA
Human	46	TSPY	35.82	36.7	37.54	NA	NA
Human	47	HSFY	1.18	2.35	2.59	NA	NA
Human	47	CDY	3.23	4.07	4.26	NA	NA
Human	47	RBMY	9.5	11.79	11.79	NA	NA
Human	47	VCY	3.19	2.95	3.36	NA	NA
Human	47	XKRY	1.86	1.93	2.09	NA	NA
Human	47	PRY	2.31	2.14	2.1	NA	NA
Human	47	BPY2	3.36	3.52	3.6	NA	NA
Human	47	TSPY	31.7	33.5	33.45	NA	NA
Human	47	DAZ	4.32	4.44	4.33	NA	NA
Human	48	CDY	2.13	3.2	3.28	NA	NA
Human	48	BPY2	1.85	2.28	2.32	NA	NA
Human	48	HSFY	1.98	2.16	2.12	NA	NA
Human	48	VCY	2.07	2.18	2.01	NA	NA
Human	48	RBMY	9.18	9.64	9.15	NA	NA
Human	48	XKRY	2.06	2.01	1.95	NA	NA
Human	48	PRY	2.74	2.83	2.77	NA	NA
Human	48	DAZ	2.74	2.78	2.81	NA	NA
Human	48	TSPY	32.28	32.17	32.28	NA	NA
Human	67	RBMY	3.73	12.29	13.04	NA	NA
Human	67	HSFY	1.09	2.66	3.11	NA	NA
Human	67	CDY	2.89	4.97	5.22	NA	NA
Human	67	BPY2	2.41	3.76	3.74	NA	NA
Human	67	TSPY	36.95	40.16	40.16	NA	NA
Human	67	DAZ	4.41	4.1	4.48	NA	NA
Human	67	XKRY	2.18	2.1	2.23	NA	NA
Human	67	PRY	2.12	2.08	2.04	NA	NA
Human	67	VCY	2.07	2.02	2.01	NA	NA
Human	72	DAZ	2.69	3.06	3.23	NA	NA
Human	72	CDY	3.78	3.18	3.53	NA	NA
Human	72	PRY	1.58	1.64	1.55	NA	NA
Human	72	BPY2	2.96	2.8	2.88	NA	NA
Human	72	RBMY	8.94	9.4	9.21	NA	NA
Human	72	TSPY	31.8	30.45	31.46	NA	NA
Human	72	XKRY	1.94	1.9	1.96	NA	NA
Human	72	VCY	1.69	1.68	1.65	NA	NA
Human	72	HSFY	1.94	1.98	1.93	NA	NA
